# Supplementary material for: Phenotypic correlation between queen and worker brood care supports the role of maternal care in the evolution of eusociality
Source: Ecol Evol. 2018 Oct 3;8(21):10409–15. doi: 10.1002/ece3.4475 (PMC6238135; doi:10.1002/ece3.4475)
Supplement: Supplementary file 1 [file ECE3-8-10409-s001.csv]

colony	larvae1	cocoon1	larvae2	cocoon2	workers2	larvae3	cocoon3	workers3
1	16	3	9	7	35	105	5	103
2	15	2	4	14	21	82	66	78
3	18	2	0	0	3
4	12	2	5	0	5
5	18	1	10	1	11	167	11	89
6	18	2	13	14	20	112	13	106
7	16	3	4	0	29
9	14	4	20	0	9	88	20	55
12	23	3	38	9	53	37	34	70
14	17	2	51	2	35	217	22	122
15	17	2	31	1	15	45	13	49
18	14	2	28	13	31	143	27	196
19	11	3	23	4	27	91	47	64
20	22	3	74	17	54	129	30	101
21	26	1	43	11	43	58	21	103
22	10	2	31	14	18	127	31	80
23	21	1	26	7	25	103	36	84
24	24	3	13	33	52	139	8	89
25	13	1	66	3	22	51	42	135
27	12	1	14	9	33	67	20	64
28	9	1	23	0	19	48	13	28
29	8	3	31	11	12	167	21	150
30	18	2	37	8	40	191	26	152
31	12	2	36	4	44	105	22	87
32	23	1	44	16	35	154	24	105
33	11	4	73	22	38	10	5	37
35	8	1	18	5	12	171	13	67
36	18	1	27	18	36
38	23	3	48	13	41	48	12	55
40	12	1	48	10	40	97	36	81
41	10	1	49	11	21	103	32	87
43	14	1	18	0	10
44	14	1	33	9	28	102	45	97
45	25	3	33	16	35
46	19	3	31	10	37	91	28	123
47	7	2	21	0	12	143	22	130
48	17	1	52	13	46	144	3	154
49	18	3	16	3	14	28	27	33
50	9	3	63	15	24	143	21	59
51	5	1	19	10	28	183	6	106
52	15	2	30	1	24
55	8	2	21	11	28	42	33	84
58	24	2	16	20	38	99	18	128
59	14	2	26	13	13	71	23	89
61	22	4	35	12	39	11	24	55
62	18	4	41	5	24
63	22	2	14	21	28	75	30	166
65	8	3	23	23	27	124	4	160
66	13	2	12	5	15	109	54	98
67	8	2	15	10	27	216	23	66
68	24	2	33	1	25
69	8	2	24	5	22	145	26	70
71	10	2	19	5	31	31	15	39
73	19	1	18	0	6	149	31	92
75	12	5	13	0	8
76	3	5	8	3	8
77	15	8	29	10	19	62	12	67
78	5	6	20	11	22	77	48	83
80	11	4	6	22	29	157	28	129
81	18	1	37	5	16	159	13	133
82	17	1	38	21	35	73	16	74
