# Supplementary material for: Phenotypic correlation between queen and worker brood care supports the role of maternal care in the evolution of eusociality
Source: Ecol Evol. 2018 Oct 3;8(21):10409–15. doi: 10.1002/ece3.4475 (PMC6238135; doi:10.1002/ece3.4475)
Supplement: Supplementary file 2 [file ECE3-8-10409-s002.csv]

test	qw	queen	brood origin	same	first contact	first retrieving	last retrieving	time task	brood items after 10min	brood items after 15min	b10t
a	q	1	1	1	199.82	600	600	600	0	0	0
b	q	1	2	0	12.38	600	600	600	0	0	0
a	w	1	1	1	145.36	180.72	526.81	346.09	6	6	0.017336531
b	w	1	9	0	17.43	25.2	574.6	549.4	6	6	0.010921005
a	w2	1	1	1	55.53	600	600	600	0	3	0
b	w2	1	18	0	38.22	99.18	168.34	69.16	3	5	0.043377675
a	q	2	2	1	34.16	101.75	463.02	361.27	6	6	0.016608077
b	q	2	1	0	106.94	143.19	533.96	390.77	6	6	0.0153543
a	w	2	2	1	13.95	17.57	120.88	103.31	6	6	0.05807763
b	w	2	8	0	20.37	27.54	199.25	171.71	6	6	0.034942636
a	w2	2	82	0	505.45	511.33	600	88.67	1	1	0.011277772
b	w2	2	2	1	69.32	600	600	600	0	0	0
a	q	3	4	0	12.54	37.79	486.61	448.82	6	6	0.013368388
b	q	3	3	1	600	600	600	600	0	0	0
a	w	3	35	0	25.84	600	600	600	0	6	0
b	w	3	3	1	122.08	124.6	572.92	448.32	4	6	0.008922198
a	q	4	3	0	190.01	193.82	305.17	111.35	2	2	0.017961383
b	q	4	4	1	83.94	195.13	367.46	172.33	4	4	0.023211281
a	w	4	22	0	56.87	86.89	252	165.11	6	6	0.03633941
b	w	4	4	1	15.2	96.51	151.94	55.43	2	2	0.036081544
a	q	5	5	1	600	600	600	600	0	0	0
b	q	5	6	0	11.66	37.79	415.05	377.26	3	5	0.007952075
a	w	5	5	1	11.11	600	600	600	0	0	0
b	w	5	13	0	88.52	600	600	600	0	0	0
a	w2	5	5	1	22.68	69.48	600	530.52	4	4	0.007539772
b	w2	5	9	0	23.78	29.6	270.24	240.64	6	6	0.024933511
a	q	6	6	1	40.15	59.04	332.75	273.71	5	5	0.018267509
b	q	6	5	0	11.76	26.59	274.98	248.39	6	6	0.024155562
a	w	6	67	0	8.07	37.39	199.96	162.57	6	6	0.036907178
b	w	6	6	1	10.25	19.77	199.36	179.59	6	6	0.033409433
a	w2	6	6	1	23.71	600	600	600	0	0	0
b	w2	6	41	0	17.32	194.36	493.15	298.79	2	2	0.006693664
a	q	7	7	1	64.77	600	600	600	0	0	0
b	q	7	8	0	9.69	325.85	535.69	209.84	5	6	0.023827678
a	w	7	12	0	14.2	33.25	168.97	135.72	6	6	0.044208665
b	w	7	7	1	41.52	49.82	210.05	160.23	6	6	0.037446171
a	w	8	8	1	7.14	17.96	285.65	267.69	6	6	0.022413986
b	w	8	2	0	11.99	33.5	215.13	181.63	6	6	0.03303419
a	q	9	9	1	26.58	600	600	600	0	0	0
b	q	9	10	0	27.09	169.29	355.77	186.48	6	6	0.032175032
a	w	9	9	1	16.19	66.94	310.55	243.61	6	6	0.024629531
b	w	9	1	0	23.51	79.23	600	520.77	1	1	0.001920234
a	w2	9	9	1	24.34	59.65	393.21	333.56	6	6	0.017987768
b	w2	9	5	0	19.5	46.35	345.87	299.52	6	6	0.020032051
a	q	10	10	1	44.18	53.76	88.9	35.14	2	6	0.056915196
b	q	10	9	0	13.5	33.49	205.37	171.88	5	5	0.029090063
a	q	11	12	0	17.87	25.99	530.3	504.31	6	6	0.011897444
b	q	11	11	1	5.44	79.33	569.24	489.91	5	6	0.010205956
a	q	12	11	0	45.04	48.39	448.24	399.85	6	6	0.015005627
b	q	12	12	1	11.56	15.11	66.93	51.82	2	2	0.038595137
a	w	12	7	0	6.86	21.14	115.7	94.56	6	6	0.063451777
b	w	12	12	1	18.1	147.86	318.34	170.48	6	6	0.035194744
a	w2	12	12	1	101.83	111.37	439.85	328.48	6	6	0.018265952
b	w2	12	33	0	46.94	410.81	596.01	185.2	4	6	0.021598272
a	q	13	14	0	15.65	397.12	585.39	188.27	3	4	0.015934562
b	q	13	13	1	23.73	600	600	600	0	0	0
a	w	13	13	1	109.19	600	600	600	0	1	0
b	w	13	5	0	20.4	48.77	186.2	137.43	6	6	0.04365859
a	q	14	13	0	65.03	118.55	574.26	455.71	5	6	0.01097189
b	q	14	14	1	15.27	45.6	321.34	275.74	6	6	0.021759629
a	w	14	14	1	136.13	356.18	566.58	210.4	6	6	0.02851711
b	w	14	39	0	70.27	600	600	600	0	0	0
a	w2	14	14	1	198.29	203.32	380.08	176.76	6	6	0.033944331
b	w2	14	73	0	183.21	210.67	349.9	139.23	6	6	0.043094161
a	q	15	15	1	19.68	43.3	249.73	206.43	6	6	0.029065543
b	q	15	16	0	69.74	73.21	335.15	261.94	6	6	0.022906009
a	w	15	15	1	7.24	367.88	508.09	140.21	6	6	0.042792953
b	w	15	16	0	12.12	58.31	340.42	282.11	6	6	0.0212683
a	w2	15	59	0	24.3	585.89	600	14.11	1	4	0.070871722
b	w2	15	15	1	46.3	75.27	212.4	137.13	6	6	0.043754102
a	q	16	16	1	14.77	365.97	429.9	63.93	2	2	0.031284217
b	q	16	15	0	10.39	13.16	570.83	557.67	5	6	0.008965876
a	w	16	16	1	416.25	417.36	582.9	165.54	2	2	0.012081672
b	w	16	15	0	13.58	268.79	386.87	118.08	2	4	0.016937669
a	w	17	51	0	19.25	83.37	498.07	414.7	6	6	0.01446829
b	w	17	17	1	14.25	71.37	428.93	357.56	6	6	0.0167804
a	q	18	17	0	291.44	297.61	468.51	170.9	6	6	0.03510825
b	q	18	18	1	15.27	45.6	321.34	275.74	6	6	0.021759629
a	w	18	19	0	22.47	38.57	176.74	138.17	6	6	0.043424767
b	w	18	18	1	14.18	20.3	209.54	189.24	6	6	0.03170577
a	w2	18	18	1	100.89	103.15	385.05	281.9	6	6	0.021284143
b	w2	18	1	0	37.69	102.87	336.08	233.21	3	4	0.012863942
a	q	19	19	1	76.39	77.82	255.35	177.53	6	6	0.033797105
b	q	19	20	0	11.45	13.32	193.09	179.77	6	6	0.03337598
a	w	19	18	0	6.66	14.89	128.48	113.59	6	6	0.052821551
b	w	19	19	1	8.98	30.46	251.66	221.2	6	6	0.027124774
a	w2	19	48	0	600	600	600	600	0	0	0
b	w2	19	19	1	600	600	600	600	0	0	0
a	q	20	20	1	60.34	78.03	217.98	139.95	3	5	0.021436227
b	q	20	19	0	12.83	35.09	310.96	275.87	6	6	0.021749375
a	w	20	20	1	22.15	25.8	231.54	205.74	6	6	0.029163021
b	w	20	27	0	87.13	126.13	470.95	344.82	2	6	0.005800128
a	w2	20	21	0	600	600	600	600	0	3	0
b	w2	20	20	1	74.93	77.75	418.49	340.74	6	6	0.017608734
a	q	21	21	1	600	600	600	600	0	0	0
b	q	21	22	0	44.3	600	600	600	0	0	0
a	w	21	25	0	39.48	78.61	600	521.39	1	1	0.00191795
b	w	21	21	1	14.85	600	600	600	0	0	0
a	w2	21	20	0	600	600	600	600	0	0	0
b	w2	21	21	1	84.85	112.37	386.12	273.75	6	6	0.021917808
a	q	22	22	1	219.21	220.66	597.85	377.19	2	6	0.005302368
b	q	22	21	0	11.46	18.03	464.44	446.41	6	6	0.013440559
a	w	22	4	0	8.36	28.47	123.09	94.62	6	6	0.063411541
b	w	22	22	1	6.74	35.38	401.39	366.01	6	6	0.016392995
a	w2	22	22	1	600	600	600	600	0	1	0
b	w2	22	30	0	331.02	403.43	597.83	194.4	6	6	0.030864198
a	q	23	24	0	16.75	159.18	598.92	439.74	6	6	0.013644426
b	q	23	23	1	14.64	16.86	232.58	215.72	5	6	0.023178194
a	w	23	23	1	9	31.29	180.97	149.68	6	6	0.040085516
b	w	23	56	0	7.43	38.96	552.52	513.56	3	6	0.005841576
a	w2	23	30	0	331.02	403.43	597.83	194.4	6	6	0.030864198
b	w2	23	23	1	25.04	36.93	220.68	183.75	6	6	0.032653061
a	q	24	23	0	33.79	37.74	600	562.26	1	1	0.001778537
b	q	24	24	1	10.41	162.24	585.51	423.27	6	6	0.014175349
a	w	24	24	1	9.54	38.66	142.88	104.22	6	6	0.057570524
b	w	24	44	0	7.38	27.6	185.48	157.88	6	6	0.038003547
a	w2	24	44	0	264.36	600	600	600	0	0	0
b	w2	24	24	1	425.17	600	600	600	0	6	0
a	q	25	26	0	14.3	51.33	294.32	242.99	6	6	0.024692374
b	q	25	25	1	44.86	66.72	174.49	107.77	6	6	0.055674121
a	w	25	21	0	10.06	18.91	268.44	249.53	6	6	0.024045205
b	w	25	25	1	18.55	42.21	255.22	213.01	6	6	0.028167692
a	w2	25	25	1	14.35	235.26	335.41	100.15	6	6	0.059910135
b	w2	25	50	0	51.23	139.89	314.99	175.1	6	6	0.034266134
a	q	26	25	0	17.52	59.12	423.03	363.91	6	6	0.016487593
b	q	26	26	1	15.83	37.76	295.3	257.54	6	6	0.023297352
a	q	27	27	1	12.76	507.31	579.47	72.16	4	6	0.055432373
b	q	27	28	0	48.23	165.02	314.66	149.64	6	6	0.040096231
a	w	27	20	0	98.54	105.49	207.61	102.12	6	6	0.058754407
b	w	27	27	1	21.26	54.78	221.98	167.2	6	6	0.035885167
a	w2	27	66	0	37.27	497.03	596.19	99.16	5	6	0.050423558
b	w2	27	27	1	13.49	41.96	161.08	119.12	6	6	0.050369375
a	q	28	28	1	13.14	28.85	353.02	324.17	6	6	0.018508807
b	q	28	27	0	10.91	30.57	120.21	89.64	6	6	0.066934404
a	w	28	46	0	5.79	17.93	125.05	107.12	6	6	0.056011949
b	w	28	28	1	8.82	22.86	291.42	268.56	6	6	0.022341376
a	w2	28	28	1	117.01	123.57	509.48	385.91	6	6	0.015547667
b	w2	28	35	0	15.15	128.14	420.48	292.34	6	6	0.020524047
a	q	29	30	0	13.88	215.32	505.08	289.76	6	6	0.020706792
b	q	29	29	1	21.07	70.12	335.01	264.89	6	6	0.022650912
a	w	29	47	0	12.55	26.23	226.13	199.9	6	6	0.030015008
b	w	29	29	1	18.58	90.02	289.78	199.76	6	6	0.030036043
a	w2	29	29	1	20.09	26.03	261.22	235.19	6	6	0.025511289
b	w2	29	46	0	27.11	28.87	190.54	161.67	6	6	0.037112637
a	q	30	29	0	14.54	32.26	272.42	240.16	6	6	0.024983344
b	q	30	30	1	10.25	15.86	263.58	247.72	6	6	0.024220895
a	w	30	30	1	40.07	600	600	600	0	6	0
b	w	30	34	0	6.15	102.99	379.27	276.28	6	6	0.021717099
a	w2	30	23	0	367.84	368.55	594.91	226.36	4	6	0.017670967
b	w2	30	30	1	13.8	100.85	231.83	130.98	6	6	0.04580852
a	q	31	31	1	219.21	220.66	597.85	377.19	2	5	0.005302368
b	q	31	32	0	28.98	58.61	290.62	232.01	6	6	0.025860954
a	w	31	49	0	9.85	25.9	130.14	104.24	6	6	0.057559478
b	w	31	31	1	16.42	35.77	118.19	82.42	6	6	0.072797865
a	w2	31	55	0	600	600	600	600	0	2	0
b	w2	31	31	1	35.02	600	600	600	0	0	0
a	q	32	32	1	133.92	145.95	241.96	96.01	6	6	0.06249349
b	q	32	31	0	14.16	68.12	164.44	96.32	6	6	0.062292359
a	w	32	68	0	13.68	63.92	243.23	179.31	6	6	0.033461603
b	w	32	32	1	17.73	125.88	339.01	213.13	4	6	0.018767888
a	w2	32	32	1	197.28	600	600	600	0	0	0
b	w2	32	40	0	357.1	600	600	600	0	0	0
a	q	33	33	1	27.07	40.93	350.24	309.31	6	6	0.019398015
b	q	33	34	0	8.17	12.77	180.8	168.03	6	6	0.035707909
a	w	33	33	1	6.75	9.91	213.32	203.41	6	6	0.029497075
b	w	33	40	0	13.68	66.39	334.44	268.05	6	6	0.022383884
a	w2	33	33	1	394.26	600	600	600	0	3	0
b	w2	33	12	0	600	600	600	600	0	4	0
a	q	34	34	1	14.86	26.07	452.4	426.33	6	6	0.014073605
b	q	34	33	0	8.95	19.93	592.3	572.37	6	6	0.01048273
a	w	34	34	1	7.66	36.47	76.89	40.42	6	6	0.148441366
b	w	34	30	0	10.41	29.14	333.08	303.94	6	6	0.019740738
a	q	35	36	0	26.14	79.64	223.89	144.25	6	6	0.041594454
b	q	35	35	1	13.63	46.11	188.09	141.98	5	5	0.035216228
a	w	35	3	0	107.28	600	600	600	0	1	0
b	w	35	35	1	10.75	20.96	597.62	576.66	6	6	0.010404745
a	w2	35	35	1	600	600	600	600	0	0	0
b	w2	35	28	0	600	600	600	600	0	0	0
a	q	36	35	0	14.03	29.68	219.41	189.73	6	6	0.031623887
b	q	36	36	1	11.26	21.49	99.21	77.72	6	6	0.077200206
a	w	36	36	1	9.05	38.53	154.17	115.64	6	6	0.051885161
b	w	36	52	0	28.74	52.49	217.5	165.01	6	6	0.036361433
a	q	37	37	1	15.73	61.67	367.53	305.86	6	6	0.019616818
b	q	37	38	0	20.55	22.02	600	577.98	1	3	0.001730164
a	q	38	38	1	30.84	462.78	494.56	31.78	2	6	0.062932662
b	q	38	37	0	42.23	61.52	426.95	365.43	6	6	0.016419013
a	w	38	38	1	9.13	20.56	121.23	100.67	6	6	0.059600675
b	w	38	42	0	11.25	23.14	327.07	303.93	5	5	0.016451157
a	w2	38	51	0	24.42	69.25	600	530.75	1	1	0.001884126
b	w2	38	38	1	600	600	600	600	0	0	0
a	q	39	39	1	24.45	38.3	294	255.7	6	6	0.023464998
b	q	39	40	0	12.03	380.19	459.55	79.36	2	6	0.025201613
a	w	39	39	1	40.84	46.35	164.73	118.38	6	6	0.050684237
b	w	39	14	0	85.72	104.31	268.18	163.87	6	6	0.036614389
a	q	40	40	1	16.19	18.6	600	581.4	1	1	0.001719986
b	q	40	39	0	62.58	87.49	546.5	459.01	5	6	0.010893009
a	w	40	40	1	7.83	45.3	237.8	192.5	6	6	0.031168831
b	w	40	33	0	5.87	58.27	344.45	286.18	6	6	0.020965826
a	w2	40	40	1	29.32	76.21	548.25	472.04	6	6	0.012710787
b	w2	40	32	0	62.57	86.41	338.09	251.68	5	5	0.019866497
a	q	41	42	0	29.74	35.2	192.67	157.47	6	6	0.038102496
b	q	41	41	1	61.74	74.22	262.03	187.81	5	6	0.026622651
a	w	41	41	1	6.69	35.32	154.35	119.03	6	6	0.05040746
b	w	41	48	0	19.51	55.48	316.11	260.63	6	6	0.023021141
a	w2	41	41	1	27.74	600	600	600	0	1	0
b	w2	41	6	0	23.02	600	600	600	0	4	0
a	q	42	41	0	12.74	51	306.98	255.98	2	2	0.00781311
b	q	42	42	1	21.61	42.48	254.7	212.22	3	3	0.014136274
a	w	42	42	1	29.61	581.98	600	18.02	1	6	0.055493896
b	w	42	38	0	188.45	209.57	232.83	23.26	2	2	0.085984523
a	q	43	43	1	11.87	35.18	355.19	320.01	6	6	0.018749414
b	q	43	44	0	20.69	224.31	588.25	363.94	4	6	0.010990823
a	w	43	45	0	6.25	70.32	492.98	422.66	6	6	0.014195808
b	w	43	43	1	11.88	19.1	600	580.9	1	1	0.001721467
a	q	44	44	1	20.85	41.25	169.02	127.77	6	6	0.04695938
b	q	44	43	0	12.22	18.55	531.41	512.86	6	6	0.011699099
a	w	44	44	1	8.12	27.84	289.58	261.74	6	6	0.022923512
b	w	44	24	0	82.57	89.5	239.97	150.47	6	6	0.039875058
a	w2	44	24	0	33.25	42.49	233.88	191.39	2	0	0.010449867
b	w2	44	44	1	12.52	63.41	293.43	230.02	6	6	0.026084688
a	q	45	46	0	22.1	136.42	346.71	210.29	6	6	0.028532027
b	q	45	45	1	18.8	29.55	162.58	133.03	6	6	0.045102608
a	w	45	43	0	10.52	16.91	202.34	185.43	6	6	0.032357224
b	w	45	45	1	9.22	19.92	215.28	195.36	6	6	0.030712531
a	q	46	45	0	10.5	27.15	100.64	73.49	6	6	0.081643761
b	q	46	46	1	12.38	43.37	302.13	258.76	6	6	0.02318751
a	w	46	28	0	15.66	36.92	159.59	122.67	6	6	0.048911714
b	w	46	46	1	29.88	45.79	222.01	176.22	6	6	0.034048349
a	w2	46	46	1	246.77	266.58	550.63	284.05	6	6	0.021123042
b	w2	46	29	0	38.17	59.45	597.73	538.28	6	6	0.011146615
a	q	47	47	1	321.92	600	600	600	0	0	0
b	q	47	48	0	485.06	600	600	600	0	0	0
a	w	47	29	0	12.09	99.36	228.71	129.35	6	6	0.046385775
b	w	47	47	1	32.69	36.11	600	563.89	1	1	0.001773396
a	w2	47	58	0	53.82	151.17	435.56	284.39	3	3	0.010548894
b	w2	47	47	1	20.57	78.15	262.56	184.41	6	6	0.032536197
a	q	48	48	1	16.14	65.88	414.94	349.06	6	6	0.017189022
b	q	48	47	0	11.76	21.4	50.96	29.56	2	6	0.067658999
a	w	48	48	1	14.95	16.48	296.58	280.1	6	6	0.021420921
b	w	48	41	0	600	600	600	600	0	1	0
a	w2	48	19	0	600	600	600	600	0	0	0
b	w2	48	48	1	600	600	600	600	0	0	0
a	q	49	49	1	600	600	600	600	0	1	0
b	q	49	50	0	7.45	47.62	262.23	214.61	6	6	0.027957691
a	w	49	31	0	14.07	33.88	139.23	105.35	6	6	0.056953014
b	w	49	49	1	10.42	26.81	236.64	209.83	6	6	0.028594577
a	w2	49	80	0	24.29	26.85	358.9	332.05	6	6	0.018069568
b	w2	49	49	1	26.03	50.98	140.2	89.22	6	6	0.067249496
a	q	50	50	1	600	600	600	600	0	0	0
b	q	50	49	0	15.96	67.11	308.88	241.77	6	6	0.024816975
a	w	50	50	1	8.47	39.89	243.12	203.23	6	6	0.0295232
b	w	50	66	0	137.34	180.11	404.81	224.7	6	6	0.02670227
a	w2	50	50	1	6.84	539.88	586.87	46.99	3	6	0.063843371
b	w2	50	2	0	14.74	38.14	173.18	135.04	6	6	0.04443128
a	q	51	52	0	30.36	600	600	600	0	0	0
b	q	51	51	1	16.22	600	600	600	0	6	0
a	w	51	17	0	6.67	25.53	258.14	232.61	4	4	0.017196165
b	w	51	51	1	10.66	17.5	158.85	141.35	4	4	0.02829855
a	w2	51	38	0	15.1	600	600	600	0	0	0
b	w2	51	51	1	12.7	97.8	600	502.2	1	1	0.001991239
a	q	52	51	0	44.53	48.08	540.28	492.2	6	6	0.012190167
b	q	52	52	1	45.15	82.07	264.98	182.91	6	6	0.032803018
a	w	52	52	1	6.86	58.74	227.84	169.1	6	6	0.035481963
b	w	52	36	0	9.17	30.6	430.98	400.38	6	6	0.014985764
a	q	53	53	1	13.6	600	600	600	0	0	0
b	q	53	54	0	457.71	600	600	600	0	0	0
a	q	54	54	1	22.69	600	600	600	0	0	0
b	q	54	53	0	11.39	408.19	600	191.81	1	2	0.005213493
a	q	55	55	1	73.66	600	600	600	0	0	0
b	q	55	56	0	15.29	27.06	268.99	241.93	5	5	0.020667135
a	w	55	55	1	8.11	56.85	180.45	123.6	6	6	0.048543689
b	w	55	61	0	13.42	28.99	597.19	568.2	6	6	0.010559662
a	w2	55	31	0	97.77	313.95	371.34	57.39	2	2	0.034849277
b	w2	55	55	1	21.67	172.62	514.2	341.58	6	6	0.017565431
a	q	56	56	1	15.42	31.42	416.51	385.09	6	6	0.015580773
b	q	56	55	0	109.66	118.68	555.87	437.19	6	6	0.01372401
a	w	56	56	1	215.45	463.32	560.55	97.23	5	6	0.051424457
b	w	56	23	0	9.55	29.16	375.83	346.67	5	5	0.014422938
a	q	57	58	0	23.58	80.89	333.41	252.52	6	6	0.023760494
b	q	57	57	1	32.19	94.69	600	505.31	1	6	0.001978983
a	q	58	57	0	12.03	55.2	333.32	278.12	6	6	0.021573422
b	q	58	58	1	7.56	50.98	324.55	273.57	6	6	0.021932229
a	w	58	58	1	27.99	47.24	278.02	230.78	6	6	0.025998787
b	w	58	69	0	65.93	99.7	414.45	314.75	6	6	0.019062748
a	w2	58	47	0	76.84	87.52	324.72	237.2	6	6	0.02529511
b	w2	58	58	1	10.64	149.11	321.42	172.31	6	6	0.034820962
a	q	59	59	1	156.48	202.73	337.76	135.03	6	6	0.04443457
b	q	59	60	0	15.72	18.52	199.15	180.63	6	6	0.033217074
a	w	59	76	0	10.71	23.84	163.93	140.09	6	6	0.04282961
b	w	59	59	1	73.02	121.16	517.34	396.18	6	6	0.015144631
a	w2	59	15	0	600	600	600	600	0	3	0
b	w2	59	59	1	32.58	115.23	600	484.77	1	5	0.002062834
a	q	60	60	1	10.86	64.85	393.73	328.88	6	6	0.018243736
b	q	60	59	0	10.08	18.31	345.37	327.06	6	6	0.018345258
a	q	61	62	0	22.73	72.5	279.49	206.99	6	6	0.028986908
b	q	61	61	1	91.05	95.21	290.19	194.98	5	6	0.025643656
a	w	61	61	1	6.35	12.65	327.56	314.91	6	6	0.019053063
b	w	61	55	0	17.5	45.45	475.86	430.41	6	6	0.013940197
a	w2	61	61	1	283.28	600	600	600	0	0	0
b	w2	61	71	0	36.57	43.36	332.02	288.66	6	6	0.020785699
a	q	62	61	0	56.22	211.43	502.79	291.36	6	6	0.020593081
b	q	62	62	1	51.88	200.53	481.16	280.63	6	6	0.021380465
a	w	62	64	0	13.91	37.26	189.05	151.79	6	6	0.039528296
b	w	62	62	1	71.94	110.24	219.86	109.62	6	6	0.054734537
a	q	63	64	0	492.5	600	600	600	0	0	0
b	q	63	63	1	18.13	600	600	600	0	0	0
a	w	63	63	1	7.59	54.72	157.17	102.45	6	6	0.058565154
b	w	63	73	0	73.77	80.02	462.53	382.51	5	6	0.013071554
a	w2	63	63	1	600	600	600	600	0	0	0
b	w2	63	78	0	383.48	498.57	582.3	83.73	6	6	0.071658904
a	w	64	62	0	7.71	89.2	304.82	215.62	6	6	0.027826732
b	w	64	64	1	18.96	362.32	598.58	236.26	2	6	0.00846525
a	q	65	66	0	131.18	150.05	481.32	331.27	5	6	0.015093428
b	q	65	65	1	600	600	600	600	0	0	0
a	w	65	77	0	7.2	52.34	303.51	251.17	6	6	0.023888203
b	w	65	65	1	43.91	59.6	225.75	166.15	6	6	0.036111947
a	w2	65	65	1	25.06	579.19	600	20.81	1	5	0.04805382
b	w2	65	81	0	32.98	144.17	434.68	290.51	6	6	0.020653334
a	q	66	65	0	21.83	89.82	265.8	175.98	6	6	0.034094783
b	q	66	66	1	24.5	45.54	242.42	196.88	6	6	0.030475416
a	w	66	66	1	6.36	432.37	523.3	90.93	6	6	0.065984823
b	w	66	50	0	8.11	20.26	457.92	437.66	6	6	0.013709272
a	w2	66	27	0	600	600	600	600	0	0	0
b	w2	66	66	1	190.07	221.71	416.7	194.99	6	6	0.030770809
a	q	67	67	1	600	600	600	600	0	0	0
b	q	67	68	0	36.61	40.47	274.02	233.55	2	2	0.008563477
a	w	67	6	0	9.29	29.62	145.75	116.13	6	6	0.051666236
b	w	67	67	1	12.06	25.51	213.55	188.04	2	2	0.010636035
a	w2	67	67	1	98.97	523	595.38	72.38	5	6	0.069079856
b	w2	67	77	0	50.06	72.74	323.91	251.17	6	6	0.023888203
a	q	68	68	1	8.09	23.29	562.21	538.92	5	6	0.009277815
b	q	68	67	0	14.69	19.99	599.2	579.21	5	6	0.008632448
a	w	68	32	0	7.17	23.41	139.87	116.46	6	6	0.051519835
b	w	68	68	1	131.44	142.06	239.09	97.03	6	6	0.061836545
a	q	69	69	1	600	600	600	600	0	2	0
b	q	69	70	0	59.55	76.34	314.25	237.91	6	6	0.025219621
a	w	69	69	1	7.64	109.92	255.62	145.7	6	6	0.041180508
b	w	69	58	0	600	600	600	600	0	0	0
a	w2	69	22	0	174.65	195.89	358.87	162.98	6	6	0.036814333
b	w2	69	69	1	106.24	134.78	320.64	185.86	6	6	0.032282363
a	q	70	70	1	218.9	226.76	600	373.24	1	2	0.002679241
b	q	70	69	0	13.52	24.76	97.28	72.52	2	2	0.027578599
a	q	71	72	0	178.61	199.29	600	400.71	1	1	0.00249557
b	q	71	71	1	8.25	160.34	468.29	307.95	3	4	0.009741841
a	w	71	82	0	12.34	35.81	195.58	159.77	6	6	0.037553984
b	w	71	71	1	19.68	45.52	346.71	301.19	6	6	0.01992098
a	w2	71	71	1	36.81	75.42	164.35	88.93	6	6	0.067468796
b	w2	71	61	0	58.64	104.61	312.56	207.95	6	6	0.02885309
a	q	72	71	0	549.75	584.86	600	15.14	1	3	0.066050198
b	q	72	72	1	21.09	49.57	251.88	202.31	6	6	0.029657456
a	q	73	74	0	47.95	600	600	600	0	0	0
b	q	73	73	1	70.39	355.62	600	244.38	1	5	0.004091988
a	w	73	73	1	22.36	35.21	314.37	279.16	6	6	0.021493051
b	w	73	63	0	14.86	23.01	594.45	571.44	6	6	0.01049979
a	w2	73	73	1	34.74	53.86	302.32	248.46	6	6	0.024148756
b	w2	73	14	0	15.14	17.04	205.98	188.94	6	6	0.031756113
a	q	74	73	0	15.65	26.65	66.43	39.78	2	2	0.050276521
b	q	74	74	1	57.54	600	600	600	0	0	0
a	q	75	75	1	67.77	112.69	586.6	473.91	2	2	0.004220211
b	q	75	76	0	10.89	36.93	217.14	180.21	6	6	0.03329449
a	w	75	75	1	13.23	28.79	513.1	484.31	2	2	0.004129586
b	w	75	81	0	231.06	240.52	600	359.48	1	3	0.002781796
a	q	76	76	1	600	600	600	600	0	0	0
b	q	76	75	0	91.01	600	600	600	0	0	0
a	w	76	59	0	14.39	600	600	600	0	0	0
b	w	76	76	1	43.88	600	600	600	0	0	0
a	q	77	78	0	86.61	600	600	600	0	0	0
b	q	77	77	1	11.1	600	600	600	0	0	0
a	w	77	65	0	13.92	20.83	198.75	177.92	6	6	0.033723022
b	w	77	77	1	15.54	29.63	337.36	307.73	6	6	0.019497612
a	w2	77	77	1	75.94	600	600	600	0	0	0
b	w2	77	67	0	544.93	586.29	600	13.71	1	4	0.07293946
a	q	78	77	0	9.82	600	600	600	0	0	0
b	q	78	78	1	9.1	63.36	448.59	385.23	6	6	0.015575111
a	w	78	80	0	10.41	87.75	404.36	316.61	6	6	0.01895076
b	w	78	78	1	14.16	20.69	399.88	379.19	6	6	0.015823202
a	w2	78	78	1	27.25	43.03	405.62	362.59	6	6	0.016547616
b	w2	78	63	0	36.01	99.88	266.3	166.42	6	6	0.036053359
a	q	79	79	1	75.57	600	600	600	0	0	0
b	q	79	80	0	21.31	61.64	228.71	167.07	6	6	0.03591309
a	q	80	80	1	5.11	24.26	270.76	246.5	6	6	0.024340771
b	q	80	79	0	600	600	600	600	0	6	0
a	w	80	78	0	8.54	29.62	352.17	322.55	0	0	0
b	w	80	80	1	19.29	600	600	600	0	3	0
a	w2	80	49	0	17.01	323.46	472.85	149.39	5	6	0.033469442
b	w2	80	80	1	15.49	34.72	250.13	215.41	6	6	0.02785386
a	q	81	81	1	11.39	123.39	330.2	206.81	6	6	0.029012137
b	q	81	82	0	325.65	600	600	600	0	2	0
a	w	81	81	1	13.12	87.76	552.8	465.04	6	6	0.012902116
b	w	81	75	0	8.19	264.75	426.33	161.58	6	6	0.037133309
a	w2	81	81	1	22.15	31.78	130.46	98.68	6	6	0.060802594
b	w2	81	65	0	14.85	56.28	321.11	264.83	6	6	0.022656043
a	q	82	82	1	133.55	334.68	600	265.32	1	2	0.003769034
b	q	82	81	0	600	600	600	600	0	0	0
a	w	82	71	0	7.38	112.15	362	249.85	6	6	0.024014409
b	w	82	82	1	21.95	221.15	459.53	238.38	6	6	0.025169897
a	w2	82	2	0	31.73	600	600	600	0	0	0
b	w2	82	82	1	600	600	600	600	0	0	0
